# Supplementary material for: In Situ Generated Novel 1H MRI Reporter for β-Galactosidase Activity Detection and Visualization in Living Tumor Cells
Source: Front Chem. 2021 Jul 15;9:709581. doi: 10.3389/fchem.2021.709581 (PMC8321238; doi:10.3389/fchem.2021.709581)
Supplement: Supplementary file 2 [file DataSheet2.zip]

Archive with 2 entries (2 files):
- Raw data for each figure - manuscript #709581.xlsx
- Raw image data for manuscript #709581.pptx
