# Supplementary material for: In Situ Generated Novel 1H MRI Reporter for β-Galactosidase Activity Detection and Visualization in Living Tumor Cells
Source: Front Chem. 2021 Jul 15;9:709581. doi: 10.3389/fchem.2021.709581 (PMC8321238; doi:10.3389/fchem.2021.709581)
Supplement: Supplementary file 2 [file DataSheet2.zip › Raw data for each figure - manuscript #709581.xlsx]

## Sheet: Sheet1
1	Fe3+-alizarin complex T1, T2 - Figure 2
	Fe-Alizarin	A	B	C	D
	T1	389	254	131	92
	error	6	3	3	8
	T2	143	106	59	48
	error	1	1	1	1
2	AZ-1, AZ-2 reactions w/o β-gal - Figure 4
	Time	β-gal	AZ-2		AZ-1		no β-gal	AZ-1	AZ-2
	0		0		0			0	0
	5		45		30.8			3	6
	10		80		55.56			1	7
	15		92		78			2	8
	20		100		93			2	9
	25		100		98			4	8
	30		100		100			5	11
	35		100		100			5	9
	40		100		100			5	11
3	AZ-1 T1, T2 maps - Figure 5
	AZ-1	A	B	C	D
	T1	368	138	115	84
	error	6	3	4	5
	T2	134	74	54	44
	error	1	1	1	1
4	AZ-2 T1, T2 maps - Figur 6
	AZ-2	A	B	C	D
	T1	230	220	198	177
	error	10	7	11	5
	T2	98	95	78	72
	error	2	1	2	1
5	β-Gal quantification in MCF7-lacZ cells - Figure 7C
	MCF7-lacZ cell		0.1	0.5	1	1.5	2	3
	β-gal		0.13	0.41	0.77	1.12	1.54	1.73
6	AZ-1 T2, T2* maps with PC3 cells - Figure 8B
	AZ-1	TE	3	5	10	15	20	30
	PC3-WT		1	1	0.97	0.95	0.95	0.94
	PC3-lacZ		1	0.93	0.76	0.62	0.52	0.37
7	AZ-1 cytotoxicity to PC3-WT/PC3-lacZ cells - Figure 8D
	AZ-1		0	1	5	10	15
	PC3		100	99.8	99.7	99.8	99.7
	PC3-lacZ		100	97.8	97.1	96.8	96.2
8	AZ-1 T1, T2 maps with MCF7 cells - Figure 9
	AZ-1		MCF7-WT		MCF7-lacZ
	T1		223		75
	error		11		7
	T2		97		45
	error		12		9
9	AZ-1 cytotoxicity to MCF7-WT/MCF7-lacZ cells - Figure 9D
	AZ-1		0	1	5	10	15
	MCF7		100	99.8	99.7	99.8	99.7
	MCF7-lacZ		100	97.7	98	97.5	97.2
